# Supplementary material for: Anterolateral Thigh Flap and Bone Plate for Mandibular Reconstruction in Patients over 55 Undergoing Ablative Oral Surgery: A Systematic Review and Meta-Analysis
Source: J Clin Med. 2026 May 1;15(9):3457. doi: 10.3390/jcm15093457 (PMC13163595; doi:10.3390/jcm15093457)
Supplement: Supplementary file 1 [file jcm-15-03457-s001.zip]

Archive with 2 entries (2 files):
- jcm-4200230-supplementary - checklist.pdf
- jcm-4200230-supplementary-table.pdf
